# Supplementary material for: Quality of acute internal medicine: A patient-centered approach. Validation and usage of the Patient Reported Measure-acute care in the Netherlands
Source: PLoS One. 2020 Dec 1;15(12):e0242603. doi: 10.1371/journal.pone.0242603 (PMC7707480; doi:10.1371/journal.pone.0242603)
Supplement: S1 Dataset — (XLSX) [file pone.0242603.s005.xlsx]

## Sheet: Data
Record_ID	Institute abbreviation	Age	Gender	Living status	Educational level	Day ED-Visit	LOS ED	Admittance/Discharge	Severity complaints_StartED	Severity complaints_dischargeED	Domain 1	Domain 2	Domain 3	Domain 4	Domain 5	ED_Rating	Total score	Mean_total_score
110016	1	93	1	1	4.00	7	05:35:00	1	3	3	2.00	4	6.00	6.00	4	10.0	24.00	4.80
110019	1	70	1	1	4.00	2	03:17:00	1	1	1	2.00	4	5.50	5.20	6	8.0	17.70	3.54
110020	1	71	1	2	3.00	2	02:56:00	1	9	9	2.00	5	5.00	5.80	5	9.0	22.80	4.56
110021	1	69	1	2	2.00	3	07:02:00	1	10	8	3.00	5	6.00	5.40	5	10.0	25.40	5.08
110023	1	42	1	2	3.00	3	02:33:00	1	10	10	2.00	6	6.00	5.80	5	9.0	24.80	4.96
110024	1	86	1	2	2.00	3	02:01:00	2	8	7	3.00	2	5.00	4.40	4	8.0	17.40	3.48
110025	1	70	1	2	4.00	4	02:11:00	1	10	8	3.00	6	6.00	6.00	6	10.0	27.00	5.40
110026	1	69	1	2	2.00	4	01:29:00	1	8	8	2.00	6	6.00	6.00	6	10.0	26.00	5.20
110027	1	58	2	2	2.00	3	05:03:00	1	9	9	2.00	5	5.50	4.40	5	9.0	22.90	4.58
110029	1	81	1	2	2.00	7	03:00:00	1	10	2	6.00	5	5.00	5.60	5	9.0	26.60	5.32
110030	1	60	2	2	2.00	5	02:37:00	1	10	1	6.00	6	6.00	6.00	6	10.0	30.00	6.00
110031	1	89	1	1	1.00	7	03:21:00	1	9	6	4.00	-99	2.50	5.80	6	8.0	-99.00	NS
110032	1	70	2	1	2.00	5	04:42:00	2	7	-99	-99.00	-99	6.00	4.40	5	8.0	-99.00	NS
110033	1	83	1	2	-99.00	1	02:53:00	1	8	8	2.00	5	3.50	5.40	-99	-99.0	19.90	3.98
110034	1	71	1	2	3.00	1	01:30:00	1	9	9	2.00	6	6.00	5.80	6	9.0	25.80	5.16
110035	1	82	2	2	1.00	1	02:38:00	1	10	10	2.00	5	5.50	5.40	4	10.0	22.90	4.58
110036	1	78	1	2	3.00	1	04:21:00	1	5	2	6.00	2	5.50	6.00	6	9.0	25.50	5.10
110037	1	78	2	1	2.00	1	02:45:00	1	8	6	3.00	6	5.00	5.40	6	9.0	25.40	5.08
110039	1	88	1	1	2.00	2	02:55:00	1	8	8	2.00	5	5.00	5.20	5	8.0	22.20	4.44
110040	1	74	1	2	4.00	3	04:08:00	2	8	8	2.00	5	5.50	5.40	3	6.0	20.90	4.18
110041	1	62	1	2	4.00	3	04:43:00	1	4	5	1.00	5	5.50	5.40	4	9.0	20.90	4.18
110042	1	87	2	1	2.00	3	02:41:00	1	9	7	3.00	6	6.00	6.00	6	10.0	27.00	5.40
110043	1	84	2	1	1.00	3	03:18:00	1	7	7	2.00	6	6.00	5.80	6	8.0	25.80	5.16
110044	1	76	1	2	3.00	4	01:52:00	1	9	9	2.00	6	6.00	6.00	6	10.0	26.00	5.20
110045	1	73	1	2	4.00	4	02:42:00	1	5	3	4.00	3	6.00	5.00	4	8.0	23.00	4.60
110046	1	85	2	1	4.00	4	04:23:00	1	5	3	4.00	4	4.50	3.80	4	7.0	20.30	4.06
110047	1	78	1	2	1.00	4	03:54:00	1	7	7	2.00	5	6.00	4.80	5	7.0	22.80	4.56
110048	1	79	2	2	2.00	5	04:05:00	1	10	0	6.00	6	6.00	5.80	6	10.0	28.80	5.76
110049	1	35	1	2	2.00	5	06:22:00	1	9	3	6.00	4	4.00	5.40	5	8.0	25.40	5.08
110050	1	35	1	2	4.00	1	02:27:00	2	8	8	2.00	5	5.00	4.80	5	8.0	21.80	4.36
110054	1	66	2	1	3.00	5	01:28:00	1	9	7	3.00	6	5.00	5.00	4	9.0	23.00	4.60
110055	1	26	1	1	2.00	7	02:49:00	1	7	7	2.00	6	5.00	5.20	3	7.0	23.20	4.64
110059	1	82	2	1	1.00	2	05:04:00	1	8	7	3.00	6	3.00	4.60	5	8.0	21.60	4.32
110060	1	58	1	1	3.00	2	03:42:00	1	7	5	3.00	5	6.00	5.80	5	9.0	24.80	4.96
110061	1	63	2	2	3.00	2	02:40:00	1	9	9	2.00	6	6.00	4.40	6	9.0	23.40	4.68
110063	1	70	1	1	2.00	3	03:15:00	1	7	3	6.00	5	4.50	5.00	4	7.0	25.50	5.10
110064	1	63	2	2	4.00	3	02:15:00	1	9	6	4.00	6	5.00	5.60	4	8.0	25.60	5.12
110065	1	68	2	2	3.00	4	02:14:00	1	8	-99	-99.00	5	5.00	5.40	5	9.0	-99.00	NS
110066	1	58	2	2	3.00	4	03:18:00	1	9	9	2.00	5	5.00	4.80	5	8.0	21.80	4.36
110069	1	73	2	2	3.00	5	03:31:00	1	10	3	6.00	6	6.00	6.00	6	8.0	30.00	6.00
110071	1	50	2	1	4.00	5	03:14:00	1	8	7	3.00	0	5.00	4.60	4	7.0	16.60	3.32
110072	1	64	2	2	2.00	7	02:53:00	1	-99	7	-99.00	5	5.00	5.00	5	8.0	-99.00	NS
110073	1	45	2	2	4.00	6	02:13:00	2	8	4	4.00	5	6.00	5.80	6	10.0	26.80	5.36
110074	1	63	1	2	4.00	1	02:50:00	1	8	8	2.00	5	5.00	4.80	4	8.0	21.80	4.36
110075	1	79	2	2	4.00	1	03:17:00	1	9	2	6.00	4	5.00	4.80	5	8.0	24.80	4.96
110076	1	37	1	2	4.00	1	07:15:00	1	4	8	1.00	0	5.50	4.80	4	7.0	13.30	2.66
110077	1	53	1	2	2.00	1	04:30:00	1	5	5	2.00	5	5.50	5.50	6	8.0	24.00	4.80
110078	1	52	2	2	3.00	2	01:35:00	1	8	-99	-99.00	6	6.00	6.00	3	8.0	-99.00	NS
110079	1	70	1	2	4.00	2	04:39:00	1	10	9	3.00	5	5.50	5.00	5	9.0	23.50	4.70
110080	1	61	2	2	2.00	2	02:43:00	1	9	8	3.00	6	6.00	5.00	5	9.0	25.00	5.00
110081	1	60	1	1	4.00	3	02:51:00	1	-99	8	-99.00	4	6.00	6.00	4	9.0	-99.00	NS
110082	1	82	1	1	3.00	3	03:22:00	1	8	8	2.00	5	5.00	5.60	5	9.0	22.60	4.52
110083	1	64	1	1	3.00	4	01:14:00	2	3	3	2.00	5	5.00	5.00	5	8.0	22.00	4.40
110086	1	70	2	2	2.00	2	03:08:00	1	8	8	2.00	5	5.00	5.40	5	8.0	21.40	4.28
110087	1	84	1	2	4.00	2	04:02:00	1	0	0	-99.00	0	6.00	4.40	5	6.0	-99.00	NS
110091	1	79	1	2	-99.00	3	03:47:00	2	8	6	3.00	5	5.50	5.20	3	9.0	23.70	4.74
110092	1	92	1	2	3.00	5	03:54:00	2	10	6	4.00	5	5.50	4.60	-99	8.5	20.10	4.02
130002	2	76	2	2	3.00	7	03:45:00	1	7	5	3.00	6	6.00	6.00	6	9.0	27.00	5.40
130003	2	35	2	2	4.00	1	09:00:00	1	10	5	4.00	6	5.00	5.20	6	9.0	25.20	5.04
130005	2	78	1	1	3.00	2	07:00:00	1	0	0	-99.00	5	3.50	5.80	6	8.0	-99.00	NS
130006	2	78	1	1	4.00	3	05:26:00	2	6	4	4.00	3	5.50	5.00	3	8.0	23.50	4.70
130007	2	73	1	2	3.00	3	05:38:00	2	5	5	2.00	5	5.00	5.40	6	7.0	22.40	4.48
130008	2	74	1	2	3.00	5	05:30:00	1	7	6	3.00	4	5.50	4.40	5	10.0	21.90	4.38
130009	2	38	2	2	4.00	6	02:45:00	1	9	8	3.00	5	5.50	5.40	5	8.0	23.90	4.78
130010	2	74	2	2	3.00	1	08:30:00	1	9	5	4.00	0	6.00	5.20	4	7.0	18.20	3.64
130011	2	73	1	2	2.00	2	08:45:00	1	8	7	3.00	4	4.50	5.40	5	8.0	22.90	4.58
130013	2	89	2	1	4.00	3	04:30:00	1	9	3	6.00	6	6.00	6.00	6	8.0	30.00	6.00
130014	2	76	2	1	4.00	7	09:04:00	1	10	6	4.00	4	5.00	5.40	4	9.0	23.40	4.68
130015	2	83	1	1	1.00	7	05:09:00	1	8	8	2.00	5	5.00	4.80	5	10.0	21.80	4.36
130016	2	84	2	2	1.00	7	02:49:00	1	6	7	1.00	5	4.50	5.20	5	7.0	20.70	4.14
130017	2	48	1	1	1.00	5	03:22:00	2	6	6	2.00	5	5.00	4.60	4	9.0	21.60	4.32
130018	2	41	1	2	4.00	2	02:30:00	1	5	5	2.00	6	5.50	6.00	5	8.0	24.50	4.90
130019	2	79	1	2	2.00	2	03:30:00	1	8	7	3.00	5	6.00	6.00	5	10.0	25.00	5.00
130020	2	68	2	2	2.00	5	01:15:00	1	1	1	2.00	6	5.50	5.60	5	8.0	25.10	5.02
130021	2	57	2	2	2.00	5	01:45:00	1	4	4	2.00	0	6.00	5.80	4	8.0	19.80	3.96
130022	2	60	1	2	3.00	2	08:45:00	1	10	8	3.00	4	4.50	5.00	4	8.0	20.50	4.10
130023	2	60	2	2	2.00	2	04:15:00	1	6	6	2.00	5	5.00	4.50	6	8.0	21.50	4.30
130029	2	74	2	1	3.00	1	07:15:00	1	8	8	2.00	6	5.00	5.00	5	8.0	21.00	4.20
130030	2	61	1	1	2.00	1	05:30:00	1	9	7	3.00	4	6.00	5.80	3	8.0	24.80	4.96
130031	2	59	1	2	2.00	2	06:13:00	1	10	4	6.00	5	5.50	6.00	6	8.0	28.50	5.70
130034	2	70	1	1	4.00	2	05:15:00	1	8	8	2.00	0	6.00	4.80	3	8.0	14.80	2.96

## Sheet: Variables
Name	Type			Label	Values	Missings
record_id	Numeric			Record ID	ID-numbers	-99
institute_abbreviation	Numeric			Institute Abbreviation	{1=MMC, 2=VUMC	-99
Age	Numeric			Age	Ranging from 0-100	-99
Gender	Numeric			Gender	1=male, 2=female	-99
living_status	Numeric			Living situation	1=living at home, alone; 2= living at home, together; 3=nursing home; 4=care home	-99
educational_level	Numeric			Education	0=no education; 1= primary education; 2= middle/high school;3= Middle-level applied education;4=Higher education	-99
day_EDvisit	Numeric			Day of presentation at the ED	1=Monday;2=Tuesday;3=Wednesday,4=Thursday,5=Friday;6=Saturday,7=Sunday	-99
LOS_ED	Date			Length of stay ED in hh:mm	Time (hours:min:sec)	-99
Admittance_discharge	Numeric			Admittance or Discharge	1=admittance;2=discharge	-99
Severity_complaints_startED	Numeric			Severity of complaints at the start of the ED visit	ranging from 0-10	-99
Severity_complaints_dischargeED	Numeric			Severity of complaint at the end of the ED visit	ranging from 0-10	-99
D1_Complaints	Numeric			Domain 1	1=not at all;2=Barely;3=Moderately;4=Reasonably;5=Good,6=fully;99=no explanation	-99
D2_Comprehension_diagnosis	Numeric			Domain 2	1=not at all;2=Barely;3=Moderately;4=Reasonably;5=Good,6=fully;99=no explanation	-99
D3_Treatmentplan	Numeric			Domain 3	1=not at all;2=Barely;3=Moderately;4=Reasonably;5=Good,6=fully	-99
D4_Experiences	Numeric			Domain 4	1=not at all;2=Barely;3=Moderately;4=Reasonably;5=Good,6=fully;99=no explanation	-99
D5_Reassurance	Numeric			Reassurance	1=not at all;2=Barely;3=Moderately;4=Reasonably;5=Good,6=fully	-99
Rating_ED	Numeric			Rating SEH	ranging from 0-10	-99
Totalscore	Numeric			Total score	Ranging from 1-36	-99
Mean_Total_score	Numeric			Mean Total Score	Ranging from 1-6	No score (NS)
